# Supplementary material for: Evaluation of the Molecular Landscape in PD-L1 Positive Metastatic NSCLC: Data from Campania, Italy
Source: Int J Mol Sci. 2022 Aug 1;23(15):8541. doi: 10.3390/ijms23158541 (PMC9369105; doi:10.3390/ijms23158541)
Supplement: Supplementary file 1 [file ijms-23-08541-s001.zip]

Archive with 1 entries (1 files):
- ijms-1819590-supplementary.pdf
